# Supplementary material for: Modeling and simulation of neocortical micro- and mesocircuitry (Part I, anatomy)
Source: eLife. 2026 Jan 20;13:RP99688. doi: 10.7554/eLife.99688 (PMC12818870; doi:10.7554/eLife.99688)
Supplement: Supplementary file 5. [file elife-99688-supp4.csv]

Boundary layer	Boundary side	normalized depth
1	top	0
1	bottom	0.079
2	top	0.079
2	bottom	0.151
3	top	0.151
3	bottom	0.32
4	top	0.32
4	bottom	0.411
5	top	0.411
5	bottom	0.664
6	top	0.664
6	bottom	1
