# Supplementary material for: Modeling and simulation of neocortical micro- and mesocircuitry (Part I, anatomy)
Source: eLife. 2026 Jan 20;13:RP99688. doi: 10.7554/eLife.99688 (PMC12818870; doi:10.7554/eLife.99688)
Supplement: Supplementary file 6. — The right column denotes the vertical target interval by specifying a layer and a relative offset within the layer, with 0.0 indication the bottom and 1.0 the top of the layer. [file elife-99688-supp5.csv]

m-type	neurite type	interval
L1_HAC	axon	[I:0.00; I:1.00]
L23_MC	axon	[I:0.00; I:1.00]
L2_TPC	axon	[V:0.00; V:1.00]
L2_TPC	axon	[IV:0.00; IV:1.00]
L2_TPC	dendrite	[I:0.00; I:1.00]
L2_TPC:A	axon	[V:0.00; V:1.00]
L2_TPC:A	axon	[IV:0.00; IV:1.00]
L2_TPC:A	dendrite	[I:0.00; I:1.00]
L2_TPC:B	axon	[V:0.00; V:1.00]
L2_TPC:B	axon	[IV:0.00; IV:1.00]
L2_TPC:B	dendrite	[I:0.00; I:1.00]
L3_TPC	axon	[V:0.00; V:1.00]
L3_TPC	axon	[IV:0.00; IV:1.00]
L3_TPC	dendrite	[I:0.00; I:1.00]
L3_TPC:A	axon	[V:0.00; V:1.00]
L3_TPC:A	axon	[IV:0.00; IV:1.00]
L3_TPC:A	dendrite	[I:0.00; I:1.00]
L3_TPC:B	axon	[V:0.00; V:1.00]
L3_TPC:B	axon	[IV:0.00; IV:1.00]
L3_TPC:B	dendrite	[I:0.00; I:1.00]
L3_TPC:C	axon	[V:0.00; V:1.00]
L3_TPC:C	axon	[IV:0.00; IV:1.00]
L3_TPC:C	dendrite	[I:0.00; I:1.00]
L4_MC	axon	[I:0.00; I:1.00]
L4_SSC	axon	[II:0.00; I:1.00]
L4_TPC	dendrite	[II:0.00; I:1.00]
L4_UPC	dendrite	[II:0.00; I:1.00]
L5_MC	axon	[I:0.00; I:1.00]
L5_MC	axon	[IV:0.00; IV:1.00]
L5_TPC	axon	[I:0.00; I:1.00]
L5_TPC	dendrite	[I:0.00; I:1.00]
L5_TPC:A	axon	[I:0.00; I:1.00]
L5_TPC:A	dendrite	[I:0.00; I:1.00]
L5_TPC:B	axon	[I:0.00; I:1.00]
L5_TPC:B	dendrite	[I:0.00; I:1.00]
L5_TPC:C	axon	[I:0.00; I:1.00]
L5_TPC:C	dendrite	[I:0.00; I:1.00]
L5_UPC	axon	[I:0.00; I:1.00]
L6_BPC	dendrite	[V:0.50; III:0.10]
L6_HPC	dendrite	[VI:0.00; VI:1.00]
L6_IPC	dendrite	[VI:0.00; V:0.20]
L6_MC	axon	[II:0.00; I:1.00]
L6_MC	axon	[IV:0.00; IV:1.00]
L6_TPC	dendrite	[V:0.80; III:0.50]
L6_TPC:A	dendrite	[V:0.80; III:0.50]
L6_TPC:C	dendrite	[V:0.80; III:0.50]
L6_UPC	dendrite	[V:0.70; III:0.50]
