# Supplementary material for: Modeling and simulation of neocortical micro- and mesocircuitry (Part I, anatomy)
Source: eLife. 2026 Jan 20;13:RP99688. doi: 10.7554/eLife.99688 (PMC12818870; doi:10.7554/eLife.99688)
Supplement: Supplementary file 7. [file elife-99688-supp6.csv]

Subregion	Core-type	Matrix-type
S1ULp	29701	21667
S1FL	25561	18647
S1J	15895	11596
S1HL	12154	8866
S1DZ	7962	5808
S1Tr	5326	3885
S1Sh	1991	1452
S1DZO	1410	1029
All	100000	72950
