# Supplementary material for: Modeling and simulation of neocortical micro- and mesocircuitry (Part I, anatomy)
Source: eLife. 2026 Jan 20;13:RP99688. doi: 10.7554/eLife.99688 (PMC12818870; doi:10.7554/eLife.99688)
Supplement: Supplementary file 9. [file elife-99688-supp7.csv]

L1_DAC	Layer 1 descending axon cell
L1_HAC	Layer 1 horizontal axon cell
L1_LAC	Layer 1 large axon cell
L1_NGC-DA	Layer 1 neurogliaform cell with dense axonal arbor
L1_NGC-SA	Layer 1 neurogliaform cell with sparse axonal arbors
L1_SAC	Layer 1 small axon cell
L2_IPC	Layer 2 inverted pyramidal cell
L2_TPC:A	Layer 2 large tufted pyramidal cell
L2_TPC:B	Layer 2 early bifurcating pyramidal cell
L23_BP	Layer 2/3 bipolar cell
L23_BTC	Layer 2/3 bitufted cell
L23_CHC	Layer 2/3 chandelier cell
L23_DBC	Layer 2/3 double bouquet cell
L23_LBC	Layer 2/3 large basket cell
L23_MC	Layer 2/3 Martinotti cell
L23_NBC	Layer 2/3 nest basket cell
L23_NGC	Layer 2/3 neurogliaform cell
L23_SBC	Layer 2/3 small basket cell
L3_TPC:A	Layer 3 large tufted pyramidal cell
L3_TPC:C	Layer 3 small tufted pyramidal cell
L4_BP	Layer 4 bipolar cell
L4_BTC	Layer 4 bitufted cell
L4_CHC	Layer 4 chandelier cell
L4_DBC	Layer 4 double bouquet cell
L4_LBC	Layer 4 large basket cell
L4_MC	Layer 4 Martinotti cell
L4_NBC	Layer 4 nest basket cell
L4_NGC	Layer 4 neurogliaform cell
L4_SBC	Layer 4 small basket cell
L4_SSC	Layer 4 spiny stellate cell
L4_TPC	Layer 4 tufted pyramidal cell
L4_UPC	Layer 4 untufted pyramidal cell
L5_BP	Layer 5 bipolar cell
L5_BTC	Layer 5 bitufted cell
L5_CHC	Layer 5 chandelier cell
L5_DBC	Layer 5 double bouquet cell
L5_LBC	Layer 5 large basket cell
L5_MC	Layer 5 Martinotti cell
L5_NBC	Layer 5 nest basket cell
L5_NGC	Layer 5 neurogliaform cell
L5_SBC	Layer 5 small basket cell
L5_TPC:A	Layer 5 large tufted pyramidal cell
L5_TPC:B	Layer 5 early bifurcating pyramidal cell
L5_TPC:C	Layer 5 small tufted pyramidal cell
L5_UPC	Layer 5 untufted pyramidal cell
L6_BP	Layer 6 bipolar cell
L6_BPC	Layer 6 bitufted pyramidal cell
L6_BTC	Layer 6 bitufted cell
L6_CHC	Layer 6 chandelier cell
L6_DBC	Layer 6 double bouquet cell
L6_HPC	Layer 6 horizontal pyramidal cell
L6_IPC	Layer 6 inverted pyramidal cell
L6_LBC	Layer 6 large baskte cell
L6_MC	Layer 6 martinotti cell
L6_NBC	Layer 6 nest basket cell
L6_NGC	Layer 6 neurogliaform cell
L6_SBC	Layer 6 small basket cell
L6_TPC:A	Layer 6 large tufted pyramidal cell
L6_TPC:C	Layer 6 small tufted pyramidal cell
L6_UPC	Layer 6 untufted pyramidal cell
